# Supplementary material for: Patterned cortical tension mediated by N-cadherin controls cell geometric order in the Drosophila eye
Source: eLife. 2017 May 24;6:e22796. doi: 10.7554/eLife.22796 (PMC5443664; doi:10.7554/eLife.22796)
Supplement: Figure 1—figure supplement 1—source data 1. — DOI: http://dx.doi.org/10.7554/eLife.22796.004 [file elife-22796-fig1-figsupp1-data1.xlsx]

## Sheet: Figure1-Supplement 1A
Figure1-Supplement 1A	Ncad Intensity (a.u.)
	C(E,N)|C(E,N)	C(E,N)|P(E)
	2933	2
	2549.2	65.604
	2294.22	92.595
	2186.56	5.169
	2573.22	79.005
	2559.75	74.068
	2506.74	60.696
	2895.79	89.025
	2118.31	25.026
	1643.19	171.596
	2357	153.095
	1978.24	105.314
		102.189
		41.72
		81.875
		114.948
		53.476
		31.048
		49.482
		14.492
