# Supplementary material for: Patterned cortical tension mediated by N-cadherin controls cell geometric order in the Drosophila eye
Source: eLife. 2017 May 24;6:e22796. doi: 10.7554/eLife.22796 (PMC5443664; doi:10.7554/eLife.22796)
Supplement: Figure 2—source data 1. — DOI: http://dx.doi.org/10.7554/eLife.22796.006 [file elife-22796-fig2-data1.xlsx]

## Sheet: Figure2C
Figure 2C	MyoII Intensity (a.u.)
	C(E,N)|C(E,N)	P(E)|P(E)	C(E,N)|P(E)
	469.707	2074.32	2278.31
	550.949	1848.92	1913.19
	1040.53	1357.27	2572.55
	740.954	1960.95	2435.03
	975.088	1206.51	2029.74
	805.33	2127.19	2306.81
	733.811	1967.74	2099.86
	1058.29	1512.7	2356.09
	724.949	1258.44	1525.76
	545.946	1941.11	2908.78
	792.932	1650.54	2704.45
	695.693	2318.77	2058.82
	420.796	1299.96	1557.91
	548.548	2003.76	1549.01
	611.777	1535.3	1322.09
	1241	984.428	1451.98
	882.882	1415.55	1949.72
	1190.26	1234.62	1836.72
	1156.74	2102.4	2621.25
	889.613	2820.88	1676.18
	660.873	975.808	2126.44
	966.8	1512.66	2685.51
	1071.16		1518.71
	928.621		2264.38
	1547.3		2651.58
	1376.92		1817.64
	1688.05		2172.54
	749.438		2644.47
	1544.76		2041.51
	1674.02		2148.35
			1378.8
			2217.55
			1526.61
			1478.09
			2006.6
			2113.43

## Sheet: Figure 2F
Figure 2F		MyoII Intensity (a.u.)
		C(E,N)|C(E,N)	C(E)|C(E)	C(E,N)|C(E)
		469.707	1152.77	2046.1
		550.949	1085.14	1384.7
		1040.53	1621.17	1224.31
		740.954	1168.71	1505.22
		975.088	1257.4	2102.98
		805.33	1050.94	2297.56
		733.811	958.03	2265.36
		1058.29	2487.92	2125.89
		724.949	1841.85	1306.24
		545.946	1476.41	1797.17
		792.932	1134.25	1452.97
		695.693	1850.31	2213.39
		420.796	1564.41	1781.18
		548.548	978.7	1593.84
		611.777	1385.17	2113.19
		1241	1555.39	2631.09
		882.882	2368.75	1391.18
		1190.26	1734.35	2467.11
		1156.74	2102.12	2214.21
		889.613	995.752	2102.55
		660.873	1670.23	2622.95
		966.8	2067.75	1953
		1071.16		2071.7
		928.621		2320.97
		1547.3		1855.4
		1376.92		2550.77
		1688.05		2206.44
		749.438		1985.12
		1544.76		2308.23
		1674.02		2857.53
				3009.56
				2501.24
				2457.82
				2638.94
				3840.47
				2774.81

## Sheet: Figure 2J
Figure 2J	Speed (mm/s)
	C(E,N)|C(E,N)	P(E)|P(E)	C(E,N)|P(E)
	0.0165	0.0387	0.0915
	0.0326	0.032	0.0522
	0.0304	0.0372	0.0688
	0.0228	0.0504	0.0633
	0.0375	0.0244	0.0728
	0.034	0.0272	0.0445
	0.0277	0.0386	0.0563
	0.0276	0.0297	0.0678
	0.033	0.031	0.0641
	0.018	0.0383	0.0562
	0.0314	0.0519	0.0482
	0.0402	0.0555	0.05
	0.0414	0.042	0.06
	0.0364	0.0443	0.0623
		0.0506	0.0527
		0.0473	0.061
		0.0446	0.0783
		0.0424	0.0543
			0.0651

## Sheet: Figure 2K
Figure 2K	Speed (mm/s)
	C(E,N)|C(E,N)	C(E)|C(E)	C(E,N)|C(E)
	0.0165	0.0723	0.0798
	0.0326	0.0838	0.0627
	0.0304	0.0834	0.1047
	0.0228	0.0254	0.0852
	0.0375	0.0853	0.1105
	0.034	0.0612	0.0797
	0.0277	0.0845	0.0913
	0.0276	0.0411	0.0661
	0.033	0.0457	0.0797
	0.018	0.0628	0.0913
	0.0314	0.0727	0.0661
	0.0402	0.0833	0.073
	0.0414	0.0683	0.0675
	0.0364	0.0603	0.0508
		0.0486	0.0706
		0.0293	0.0766
		0.0405	0.0915
		0.035
