# Supplementary material for: Patterned cortical tension mediated by N-cadherin controls cell geometric order in the Drosophila eye
Source: eLife. 2017 May 24;6:e22796. doi: 10.7554/eLife.22796 (PMC5443664; doi:10.7554/eLife.22796)
Supplement: Figure 2—figure supplement 1—source data 1. — DOI: http://dx.doi.org/10.7554/eLife.22796.008 [file elife-22796-fig2-figsupp1-data1.xlsx]

## Sheet: Figure2- supplement 1C
Figure2- supplement 1C	MyoII(Sqh) Intensity
	C(E,N)|C(E,N)	P(E)|P(E)	C(E,N)|P(E)
	1520.2	1637.15	2803.54
	1837.77	1864.89	3743.29
	1799.27	1444.71	3452.4
	2278.4	1449.84	2838.23
	1705.83	2551.83	3082.6
	1448.66	1811.92	2699.69
	1191.6	2513.08	2164.58
	1500.6	2472.08	2401.21
	1929.27	2800.47	2498.55
	1485.96	1683.96	3713.96
	1243.54	2708.49	2964.94
	1810.62	2305.41	2309.37
	2645.54	2139.33	2522.37
	2052.15	2705.7	2109.76
	2229.64	2480.68	2158.45
	2496.86	1871.34	2732.1
	2070.34	2774.06	2688.79
	1820.14	2604.51	3555.47
	1877.17	2845.02	3485.25
	1984.14	2457.07	2731.43
	2430.78	2532.07	2151.52
	1615.73		2492.36
	2389.36		2507.02
	1838.97		2953.36
	1747.95		2574.48
	1486.27		2498.28
	1559.71		3056.42
	2344.73		3117.61
	2038.79		2852.38
	2213.68		2729.69
	2386.76		3176.33
	2545.28		2847.25
	2608.89		2755.72
			2491.19
			3054.6
			1991.2
			1822.73
			2587.54
			2066.72
			2624.19
			2708.46
			2247.93
			1963.17
			2126.51
			1606.67
			1991.23
			2077.26
			2376.05
			2960.01
			1878.31

## Sheet: Figure2- supplement 1G
Figure2- supplement 1G	length				MyoII intensity				Ecad intensity
all data normalized to C|C value	C(E,N)|C(E,N)	C(E)|C(E)	C(E,N)|C(E)		C(E,N)|C(E,N)	C(E)|C(E)	C(E,N)|C(E)		C(E,N)|C(E,N)	C(E)|C(E)	C(E,N)|C(E)
	1	0.676412	0.589154		1	1.18632	1.77246		1	3.48214	1.53762
	1	0.656264	0.45687		1	1.50485	1.64515		1	2.92831	1.44318
	1	0.60467	0.473359		1	1.57474	1.5613		1	3.33831	1.23363
	1	0.567213	0.432582		1	1.15325	1.71762		1	3.57544	1.71662
	1	0.606068	0.545392		1	1.00715	2.86575		1	2.26521	1.63246
	1	0.723822	0.482984		1	1.30298	1.99727		1	2.47548	1.56211
	1	0.635026	0.393473		1	1.28861	1.49686		1	2.63468	1.47656
	1	0.570871	0.628955		1	1.0465	1.46757		1	1.44248	1.60838
	1	0.488528	0.302859		1	1.90376	1.15498		1	2.11333	1.26388
	1	0.550494	0.425209		1	1.71691	1.64692		1	2.85796	1.00681
	1	0.477226	0.40942				1.84378		1	2.42057	1.71056
	1	0.647623	0.55925				1.32355		1	2.86402	1.43392
	1	0.583298	0.472164				1.72304		1	2.68538	1.74998
	1	0.470339	0.441347				1.73279		1	3.99034	2.05402
	1	0.472076	0.499684				1.86495		1	2.78364	1.65198
			0.265119				1.53272				1.42387
			0.428479				2.21674				1.26696
			0.263221				2.74886				1.11573
			0.32377				1.46587				1.67409
			0.242473								1.22463
			0.241361								1.00917
			0.393932								1.70176
			0.255383								1.23161
			0.300114								1.18592
			0.204279								1.32401
			0.412185								1.3947
			0.361873								1.66889
			0.352141								2.21825
			0.19431								1.14147

## Sheet: Figure2- supplement 1H
Figure2- supplement 1H	length (mm)					MyoII intensity (same as fig 2 F)				Ecad intensity (same as fig 5 S 2F)
	C(E,N)|C(E,N)	C(E)|C(E)	C(E,N)|C(E)			C(E,N)|C(E,N)	C(E)|C(E)	C(E,N)|C(E)		C(E,N)|C(E,N)	C(E)|C(E)	C(E,N)|C(E)
	2.767	1.317	1.32			469.707	1152.77	2046.1		1081.58	2185.43	2245.95
	2.502	1.976	0.923			550.949	1085.14	1384.7		1203.06	1976.39	2275.65
	2.506	1.843	1.715			1040.53	1621.17	1224.31		1089.43	2154.64	2186.85
	2.238	1.182	1.842			740.954	1168.71	1505.22		831.446	2327.91	1716.1
	2.373	1.712	2.112			975.088	1257.4	2102.98		1069.74	2733.76	1443.7
	2.767	1.71	1.185			805.33	1050.94	2297.56		835.29	1904.39	1258.23
	2.504	1.976	1.317			733.811	958.03	2265.36		1123.61	2192.65	1498.56
	1.318	1.191	1.575			1058.29	2487.92	2125.89		841.515	2398.59	1338.52
	2.503	1.976	1.581			724.949	1841.85	1306.24		804.627	2803.89	1249.66
	2.371	1.58	1.182			545.946	1476.41	1797.17		934.449	2453.91	1504.3
	2.238	1.718	1.188			792.932	1134.25	1452.97		1355.25	2383.21	1752.27
	2.241	1.454	1.191			695.693	1850.31	2213.39		1323.37	2346.58	1233.65
	3.032	1.712	1.058			420.796	1564.41	1781.18		959.407	2456.76	1181.57
	2.768	1.846	1.446			548.548	978.7	1593.84		1013.76	2742.79	1286.15
	2.636	1.581	1.058			611.777	1385.17	2113.19		702.567	2279.68	1876.56
	2.898	1.71	1.191			1241	1555.39	2631.09		794.085	2354.95	1371.05
	2.636	1.454	1.182			882.882	2368.75	1391.18		922.157	2394.13	2266.05
	2.37	1.976	2.502			1190.26	1734.35	2467.11		1120.59	2585.32	1674.94
	2.637	1.454	0.526			1156.74	2102.12	2214.21		1207.95	2282.54	1522.84
	2.243	1.317	1.191			889.613	995.752	2102.55		1012.12	2830.23	1678.03
	2.24	1.712	0.922			660.873	1670.23	2622.95		994.407	2196.39	1627.53
	2.768	1.846	1.58			966.8	2067.75	1953		808.683	2230.83	1791.79
	2.373	1.187	0.659			1071.16		2071.7		845.202	2752.45	1280.46
	2.768	1.054	1.712			928.621		2320.97		1080.52	2487.37	1900.49
	2.627	1.575	1.446			1547.3		1855.4		1022.06	2172.22	2491.21
	2.898	1.581	1.976			1376.92		2550.77		935.938	2716.72	1365.7
	3.032	1.581				1688.05		2206.44		953.388	3118.73
	3.164	1.055				749.438		1985.12		799.296	2982.64
	2.503	1.843				1544.76		2308.23		768.43	2483.53
	1.191	1.054				1674.02		2857.53		934.806	3372.72
	2.373	1.581						3009.56		908.139	2453.2
	2.503	1.84						2501.24		1060.12	2800.97
	2.501	1.586						2457.82		786.592	2416.44
	2.627	1.582						2638.94		1022.03	2668.87
	3.166	1.322						3840.47		920.856	2299.58
	2.235	1.971						2774.81		1002.88	1872.11
	2.769									884.505
	2.636									743.186
