# Supplementary material for: Patterned cortical tension mediated by N-cadherin controls cell geometric order in the Drosophila eye
Source: eLife. 2017 May 24;6:e22796. doi: 10.7554/eLife.22796 (PMC5443664; doi:10.7554/eLife.22796)
Supplement: Figure 2—figure supplement 2—source data 1. — DOI: http://dx.doi.org/10.7554/eLife.22796.010 [file elife-22796-fig2-figsupp2-data1.xlsx]

## Sheet: Figure2- supplement 2B
Figure2- supplement 2B		Actin Intensity (a.u.)
		C(E,N)|C(E,N)	P(E)|P(E)	C(E,N)|P(E)
		7535.71	2772.39	5406.51
		6881.75	3293.02	4618.39
		7748.25	3057.96	5259.97
		7234.61	3089.93	4938.87
		6611.38	2926.12	4180.42
		6031.6	2679.97	5426.47
		7987.77	2180.84	5861.48
		7468.62	1845.38	3857.65
		6273.32	3820.4	5392.2
		6841.91	2685.52	4191.13
		7057.81	3245.04	5542.41
		6992.2	3346.69	5158.34

## Sheet: Figure2- supplement 2C
Figure2- supplement 2C		Actin Intensity(a.u.)
		C(E,N)|C(E,N)	C(E)|C(E)	C(E,N)|C(E)
		7535.71	5431.58	6166.04
		6881.75	6116.65	6281.33
		7748.25	7624.9	5956.34
		7234.61	5844.23	6717.44
		6611.38	4382.72	6021.23
		6031.6	5827.86	6887.88
		7987.77	5909.84	7785.66
		7468.62	6659.78	7221.6
		6273.32	6219.76	5788.57
		6841.91	6460.61	5937.91
		7057.81	5218.8	5413.93
		6992.2	5859.75	6100.63
			6318.03	5965.32
			6310.88	7375.07
			6686.9	6350.02
