# Supplementary material for: Patterned cortical tension mediated by N-cadherin controls cell geometric order in the Drosophila eye
Source: eLife. 2017 May 24;6:e22796. doi: 10.7554/eLife.22796 (PMC5443664; doi:10.7554/eLife.22796)
Supplement: Figure 3—source data 1. — DOI: http://dx.doi.org/10.7554/eLife.22796.014 [file elife-22796-fig3-data1.xlsx]

## Sheet: Figure 3C
Figure 3C		MyoII intensity (a.u.)
		C(E,N)|P(E)	C(E,N)|P(E,N)
		4072.2	2886.45
		3426.78	3235.45
		3841.89	3892.76
		4196.98	3455.2
		3239.43	3463.05
		3558.5	2615.2
		3720.67	3235.08
		3480.67	3074.85
		3373.14	3184.2
		3197.85	2873.44
		3046.87	2769.76
		3512.52	3328.72
		3951.64	2841.94
		3542.68	2857.69
		3835.5	3549.01
		4200.28	2676.81
		3463.51	2447.69
		3815.95	2071.94
		2960.69	2314.71
		3476.74	2408.28

## Sheet: Figure 3D
Figure 3D		MyoII Intensity (a.u.)
		P(E)|P(E)	P(E)|P(E,N)
		2800.73	5159.62
		2980.69	3478.84
		2695.34	6102.88
		3281.18	3936.1
		2928.59	4117.93
		2957.37	3971.92
		2570.48	3321.03
		2911.01	3574.02
		2905.14	4853.45
		2807.43	5086.2
		2564.11	4272.47
		3319.63	4745.52
		2487.62	4140.16
		2064.11	4089.22
		3606.36	3718.65
		3051.23	3407.39

## Sheet: Figure 3G
Figure 3G		Length (mm)		Myo profile	Ecad profile		Myo profile	Ecad profile		Myo profile	Ecad profile		Myo profile	Ecad profile		Myo profile	Ecad profile		Myo profile	Ecad profile		Myo profile	Ecad profile		Myo profile	Ecad profile		Myo profile	Ecad profile		Myo profile	Ecad profile
		0		891.3	330.3		912.2	106.6		1071.9	161		1098.9	191.8		1135.9	166.4		1338.4	210		1202.2	422.2		1149.7	156.8		1133.3	360.7		1843.5	800.4
		0.1318		881.533	232.726		947.974	98.7277		1071.4	227.265		1136.17	187.714		1065.25	133.218		1381.45	226.843		1206.78	222.473		1434.59	139.96		1177.24	313.866		1813.51	1128.53
		0.2636		935.8	189.6		903.223	47.3267		993.043	164.235		1076.03	129.632		965.255	106.315		1239.5	215.9		1072.9	275.9		1419.01	108.317		1160.01	312.001		1813.4	1015.46
		0.3954		971.115	114.9		925.696	94.032		1098.31	186.575		1138.34	141.11		899.905	92.5277		1222.84	103.936		1062.23	170.702		1260.17	158.737		1227.35	197.98		1812.05	819.947
		0.5272		826.401	144.707		924.196	66.4707		980.346	135.411		1113.95	104.258		1024.56	144.374		1265.67	114.637		1162.31	171.129		1204.17	173.497		1205.29	148.941		1752.27	673.989
		0.6589		811.361	130.513		942.118	43.1804		1025.05	101.288		1123	114.548		999.373	85.1753		1335	90.0526		1134.07	160.905		1035.79	136.319		1203.25	155.895		1673.94	399.877
		0.7907		777.295	91.9506		991.162	88.0667		1042.13	111.291		1075.22	97.0146		995.665	70.9584		1254.93	47.1838		1051.79	190.318		963.696	79.8295		1243.65	107.916		1536.57	337.411
		0.9225		740.903	73.4583		988.472	110.751		991.307	84.1356		989.95	114.986		947.959	101.234		1180.41	149.44		1057.91	132.038		921.177	56.5858		1248.74	48.7245		1416.93	216.851
		1.0543		801.094	72.2023		1028.42	86.8564		901.408	59.6766		945.639	73.2314		857.223	49.5202		1038.37	127.266		1047.38	115.648		1005.78	69.3122		1293.53	50.9375		1119.39	198.61
		1.1861		850.08	129.962		1073.47	84.5509		820.486	86.2453		953.561	86.936		917.779	89.4702		1001.04	81.5772		1088.75	69.4269		1237.62	70.6503		1353.07	81.512		1207.66	132.044
		1.3179		862.115	82.5053		1017.78	91.2553		710.235	70.3501		953.484	117.339		1052.32	53.9629		938.027	90.4376		1224.36	91.7907		1312.05	101.238		1139.2	91.4779		1140.44	161.495
		1.4497		875.118	89.709		957.485	68.5817		749.54	116.557		826.833	109.556		1095.52	36.6703		1027.8	143.615		1201.49	102.205		1165.94	73.6765		1101.98	81.968		1216.18	99.5439
		1.5815		924.023	80.7568		921.08	70.7897		759.897	49.1664		805.356	70.8855		1123.17	72.547		1067.69	163.734		1222.79	95.8667		1249.36	77.049		1125.56	74.3747		1331.1	133.778
		1.7132		920.829	92.658		957.592	45.0213		812.751	71.5623		915.355	69.5682		1156.8	75.4328		1100.15	76.8526		1295.3	95.3549		1149.89	93.5211		1200.64	105.659		1369.98	115.021
		1.845		969.592	57.668		986.307	76.3697		915.968	83.1527		1091.83	141.718		1207.67	114.947		1125.67	55.9912		1371.78	106.656		1184.95	45.9893		1213.47	77.1819		1448.8	168.458
		1.9768		934.946	67.4628		1128.52	98.3238		1001.81	104.825		1291.75	96.8294		1207.31	105.005		1206.89	92.3381		1249.45	89.5186		1179.52	118.925		1199.57	67.7729		1407.81	138.741
		2.1086		1207.38	143.058		1270.24	122.516		1137.92	135.373		1301.26	126.944		1300.19	102.769		1286.89	157.919		1101.26	55.3416		1363.25	110.331		1011.54	51.7726		1340.29	106.154
		2.2404		1773.48	177.815		1418.36	153.185		1511.15	200.791		1577.06	230.008		1547.68	223.75		1776.5	179.868		1041.51	119.589		1609.95	194.703		1103.11	104.757		1465.49	88.3919
		2.3722		2276.31	322.217		1803.79	318.551		1954.18	505.545		2166.92	340.289		2104.24	257.336		2250.22	325.842		1289.2	200.987		1969.6	372.682		1221.37	113.034		1637.54	181.194
		2.504		2042.23	537.918		2098.75	593.138		2115.95	1162.03		2639.17	583.862		2411.95	496		2434.91	489.786		1480.29	245.841		2325.29	907.058		1569.51	179.468		2021.91	239.989
		2.6358		1548.28	823.717		1949.48	1047.9		1969.09	1740.2		2583.77	1061.12		2250.54	882.114		1964.65	906.26		1747.98	493.349		2295.4	1586.77		1804.33	421.086		1988.37	484.242
		2.7676		1192.98	488.316		1717.28	1194.54		1709.52	1481.28		2069.88	1384.28		1823.64	1553.3		1571.71	946.574		1904.48	980.024		2008.89	1783.44		1789.52	912.299		1748.78	1291.27
		2.8993		968.013	333.687		1455.4	1211.07		1412.4	815.385		1891.32	1242.24		1317.2	1360.27		1344.23	672.692		1561.03	1526.51		1508.02	1148.85		1457.42	1180.01		1576.12	1658.56
		3.0311		929.042	190.658		1231.92	736.798		1357.77	466.199		1677.37	619.043		1021.51	562.371		1167.45	354.824		1245.79	1317.16		1177.87	581.151		1204.65	997.755		1357.03	1167.93
		3.1629		924.129	130.362		1016.09	226.441		1405.82	204.747		1332.39	207.088		1000.52	190.535		968.747	199.32		1150.72	972.14		1104.92	213.894		1023.64	455.417		1121.7	558.187
		3.2947		847.648	79.9561		925.172	231.191		1206.87	168.73		1187.07	122.811		1136.32	132.284		956.011	142.551		1264.22	520.706		1162.93	137.771		982.332	203.091		905.764	282.649
		3.4265		762.516	74.5041		984.676	129.784		1099.81	131.686		1202.01	129.245		1221.49	93.131		1035.61	122.483		1302.34	194.654		1126.24	77.5254		895.806	177.513		757.325	88.5354
		3.5583		804.433	96.5419		1060.56	107.375		1217.09	51.2645		1173.36	119.701		1170.33	83.5917		1191.61	93.0498		1253.19	85.4421		1354.45	62.2467		847.172	124.56		780.274	112.282
		3.6901		848.143	50.4901		931.956	76.2818		1344.1	29.4974		991.736	89.8591		1188.67	74.1629		1374.87	96.9955		1082.5	67.2173		1339.65	46.7927		821.684	47.7458		898.212	77.0152
		3.8219		1011.36	82.828		876.293	94.1329		1356.4	58.2962		980.753	77.378		1247.32	81.5711		1229.97	65.6127		903.657	77.7396		1258.37	48.4829		770.593	47.3024		870.705	75.4951
		3.9536		1093.51	86.8691		849.52	69.7626		1358.91	60.4641		1047.96	88.0736		1337.91	76.6472		1237.93	89.3561		850.192	65.0467		1256	44.0851		723.996	62.8015		773.084	68.9518
		4.0854		1123.07	47.8063		888.163	91.3381		1353.97	70.2709		1128.1	60.3104		1390.98	88.7058		1219.81	83.2547		806.071	62.1065		1283.61	75.7411		759.364	56.7253		775.658	62.4138
		4.2172		1144.79	72.9298		1066.93	127.446		1400.59	50.2723		1303.54	93.9158		1458.7	82.6762		1213.13	82.2406		815.717	31.8896		1262.06	93.6039		951.688	64.1535		831.749	79.1297
		4.349		1064.79	46.8613		1132.32	143.697		1353.79	61.1195		1282.9	69.1291		1552.2	86.494		1127.09	58.9117		952.168	43.936		1156.11	55.9321		1122.05	80.9002		992.509	64.3761
		4.4808		1068.53	52.216		1271.19	119.613		1412.65	117.126		1148.73	86.616		1502.51	96.7371		920.652	48.5147		1157.86	38.5617		1121.61	66.5583		1240.1	59.0289		1056.61	68.3259
		4.6126		1151.99	53.5204		1388.97	39.5132		1457.58	89.3843		1084.18	101.493		1451.41	94.7894		1017.1	46.4684		1285.78	89.3876		1202.53	64.8231		1226.92	56.1936		1125.35	76.9888
		4.7444		1163.71	85.5329		1459.64	33.7851		1375.56	126.799		1113.52	110.843		1353.87	40.7529		1027.36	45.6288		1314.45	66.9523		1169.89	97.9778		1174.69	44.5037		1255.66	51.9785
		4.8762		1252.16	56.2284		1400.04	79.2552		1364.89	98.5767		1238.57	81.5041		1321.65	62.8225		1084.71	113.135		1408.79	99.6813		1123.44	112.359		1165.34	42.0081		1308.79	75.54

## Sheet: Figure 3J
Figure 3J		Length (mm)		Myo profile	Ecad profile		Myo profile	Ecad profile		Myo profile	Ecad profile		Myo profile	Ecad profile		Myo profile	Ecad profile		Myo profile	Ecad profile		Myo profile	Ecad profile		Myo profile	Ecad profile		Myo profile	Ecad profile		Myo profile	Ecad profile		Myo profile	Ecad profile		Myo profile	Ecad profile		Myo profile	Ecad profile
		0		1235.19	702.09		1288.98	628.624		905.025	606.136		760.57	468.621		963.028	575.529		898.189	709.264		974.578	415.8		1073.22	444.651		1074.4	813.625		923.766	621.689		978.386	555.068		764.894	727.777		1020.15	926.6
		0.0659		1295.23	658.289		1226.1	657.669		916.294	586.093		731.363	504.093		1041.45	641.57		779.749	709.755		936.149	371.256		984.28	424.218		1135.77	781.324		919.954	655.253		1047.3	602.653		758.242	754.507		996.912	895.729
		0.1318		1325.09	597.93		1238.51	648.264		888.668	588.856		736.947	470.014		1158.42	709.517		638.125	723.127		867.007	365.288		997.457	423.652		1109.47	798.451		840.631	582.88		1102.24	595.791		812.677	751.044		987.537	841.172
		0.1977		1356.82	608.966		1164.09	571.718		955.029	503.307		671.074	488.57		1152.77	659.843		593.223	760.533		800.033	362.978		990.522	433.076		1058.34	782.113		786.562	554.111		1201.15	600.308		718.884	666.428		1066.19	745.451
		0.2636		1292.27	599.917		1107.4	538.62		945.581	451.67		642.644	458.02		1217.15	628.725		572.838	691.299		720.49	427.289		1014.25	440.796		1060.66	721.524		764.073	556.108		1182.54	613.49		673.384	613.861		1056.63	645.102
		0.3295		1159.63	544.2		1021.65	612.838		1073.31	480.288		631.805	441.995		1224.41	693.179		582.662	611.755		745.854	478.022		1078.82	495.151		1063.18	659.057		694.126	497.033		1151.23	597.75		661.473	525.696		1062.04	626.133
		0.3954		1097.6	519.131		1054.33	624.198		1034.89	493.007		619.189	487.617		1205.57	704.198		588.285	698.37		768.697	530.922		1156.95	502.518		1089.1	713.456		648.897	467.751		1158.01	514.951		620.685	531.944		1095.34	688.287
		0.4613		1052.66	586.888		1065.47	603.698		1068.6	474.854		591.32	487.737		1176.7	650.561		546.137	682.767		795.037	543.859		1064.54	533.513		1076.93	688.373		654.329	452.966		1151.62	533.72		605.693	503.103		1096.46	639.018
		0.5272		873.47	522.203		988.589	595.092		985.502	448.079		591.752	456.127		1176.56	643.424		546.727	609.429		804.11	566.215		959.618	642.296		1055.44	654.886		672.782	469.158		1036.5	527.064		581.02	496.114		1087.19	652.248
		0.593		832.131	538.236		1009.06	703.505		1085.19	468.659		637.887	484.108		1165.07	587.991		628.573	649.135		807.942	542.379		1062.77	667.818		1146.44	653.273		644.717	433.213		959.035	506.19		614.347	476.582		1060.56	598.688
		0.6589		882.702	554.992		1076.02	678.179		1112.08	433.056		507.775	547.224		1050.26	596.584		612.008	579.221		846.767	554.487		949.685	701.193		1191.51	615.645		701.537	432.239		924.509	502.997		588.579	500.006		997.332	702.583
		0.7248		890.365	604.082		1174.65	680.329		1128.41	471.163		546.312	550.816		988.295	536.592		613.605	561.812		877.915	512.298		950.47	626.558		1159.67	579.963		774.134	448.256		861.445	490.217		644.795	543.462		922.237	666.066
		0.7907		911.067	657.692		1117	655.836		1184.84	470.604		650.148	704.539		952.827	530.502		559.714	515.91		889.871	495.083		924.587	647.916		1181.68	569.513		810.862	455.553		820.672	439.801		706.061	575.017		861.955	672.07
		0.8566		876.167	659.248		1088.09	605.849		1247.78	547.567		750.829	700.932		912.305	514.108		581.683	500.005		1052.89	511.094		995.446	757.481		1166.51	549.611		808.498	497.324		851.64	431.121		674.346	591.332		835.121	687.341
		0.9225		882.873	626.218		1194.38	658.352		1210.94	583.937		858.02	600.934		874.587	514.986		717.843	520.182		1056.28	470.322		1088.91	846.388		1158.07	546.224		914.066	487.577		837.358	448.895		808.689	663.573		896.621	734.747
		0.9884		925.942	605.28		1295.81	663.91		1306.4	606.657		845.689	625.307		854.861	466.766		735.553	536.394		1053.32	441.709		1230.92	956.81		1223.65	525.103		807.619	505.804		927.421	481.155		820.941	762.374		932.195	803.898
		1.0543		900.425	567.93		1218.72	680.721		1378.64	659.173		804.937	640.969		917.253	445.634		692.767	576.956		1075.33	460.417		1357.17	1149.57		1223.4	518.776		797.448	490.373		963.472	487.9		961.223	824.898		1057.81	1005.82
		1.1202		896.928	518.479		1369.81	789.626		1400.81	622.548		924.242	657.455		913.023	471.18		740.801	634.714		1042.45	480.475		1462.17	1328.1		1161.63	594.947		761.352	432.17		1099.52	522.118		1070.31	882.6		1135.47	1239.77
		1.1861		788.3	547.664		1417.68	843.904		1517.43	660.48		1047.02	682.036		979.533	562.77		806.201	699.143		989.617	501.017		1590.56	1502.98		1091.67	585.07		791.352	400.44		1250.81	568.033		1121.78	932.204		1262.05	1621.21
		1.252		828.348	515.185		1580.23	845.467		1567.05	766.68		1059.75	799.107		1029.26	558.489		901.696	864		943.95	534.725		1659.81	1562.72		1067.41	603.556		712.794	454.407		1355.59	615.593		1136.45	1014.55		1470.83	1947.95
		1.3179		870.55	538.964		1631.6	914.739		1552.82	804.158		1173.48	844.001		1153.67	625.098		932.475	942.447		1000.24	661.471		1733.33	1441.62		1109.96	579.429		662.291	443.733		1453.63	691.032		1209.07	985.915		1630.8	2048.8
		1.3838		850.766	636.286		1588.33	963.901		1611.84	899.244		1297.15	919.504		1305.75	670.692		1024.68	989.251		1170.94	745.782		1672.04	1237.08		1173.3	634.653		745.446	454.206		1528.12	817.014		1423.69	1088.73		1626.94	1941.93
		1.4497		952.229	734.179		1629.78	994.865		1600.86	1023.02		1367.27	929.271		1382.01	808.377		1173.15	1171.97		1346.76	908.483		1557.65	1009.76		1317.86	634.861		809.499	478.994		1546.52	997.185		1619.36	1148.55		1633.04	1818.62
		1.5156		1070.56	926.939		1854.32	1081.21		1607.94	1129.14		1483.87	927.98		1497.86	1025.81		1402.91	1221.62		1512.56	1128.03		1546.41	779.985		1377.46	740.441		894.451	495.132		1544.89	1179.82		1701.79	1176.86		1768.17	1651.71
		1.5815		1176.77	1109.63		2061.32	1284.05		1553.15	1322.54		1561.54	867.004		1540.8	1230.5		1667.88	1297.12		1663.21	1368.26		1439.61	736.58		1485.14	843.206		998.17	566.513		1412.1	1222.53		1789.11	1133.99		1864.46	1478.09
		1.6474		1241.55	1221.18		2210.73	1484.56		1540.49	1300.76		1558.86	814.433		1545.99	1341.28		1852.5	1221.15		1699.06	1447.65		1335.29	692.812		1673.15	1131.22		1033.47	756.656		1313.59	1212.88		1912.42	1105.89		1968.14	1249.68
		1.7132		1322.03	1149.87		2230.47	1586.16		1578.71	1254.75		1549.5	846.669		1664.3	1319.15		2051.97	1226.56		1744.33	1585.61		1254.87	683.838		1803.76	1426.28		1326.92	875.415		1372.17	974.679		1893.5	982.986		1990.4	922.612
		1.7791		1236.92	1028.73		2275.07	1455.1		1775.4	1163.14		1391.82	727.306		1710.6	1122.01		2102.23	1173.01		1823.87	1476.39		1198.46	701.646		1994.28	1637.13		1612.28	1018.96		1427.43	894.564		1835.7	835.841		1808.51	660.926
		1.845		1084.41	874.567		2391.04	1210.93		1927.14	997.216		1398.72	718.395		1497.89	878.608		2105.23	1116.59		1816.9	1318.76		1140.49	672.528		2168.37	1731.36		1919.86	1032.89		1481.03	761.044		1631.03	756.622		1632.24	570.595
		1.9109		943.766	683.072		2257.57	977.361		2125.02	873.073		1414.98	674.386		1321.97	675.762		2079.57	1109.32		1670.3	1105.57		1214.17	671.246		2274.89	1539.18		1897.13	1011.82		1483.34	751.431		1447.38	738.505		1396.76	568.077
		1.9768		828.529	588.341		2148.72	801.33		2372.47	853.258		1372.55	745.908		1187.4	549.675		2195.56	965.068		1625.43	921.204		1245.4	645.223		2242.14	1176.66		2032.49	883.333		1379.01	698.914		1305.14	702.6		1140.94	479.331
		2.0427		796.216	506.843		2023.85	606.37		2357.35	815.49		1340.51	703.232		1136.79	504.628		2124.3	830.205		1495.97	704.789		1206.47	601.612		2161.68	913.438		1925.36	771.974		1178.88	558.353		1249.72	648.266		995.392	531.74
		2.1086		682.386	488.847		1740.41	589.422		2264.79	728.376		1349.92	703.785		1026.69	545.339		2262.36	765.501		1361.51	677.166		1097.76	582.132		2110.58	730.377		1724.67	627.386		1023.72	562.865		1131.77	688.196		889.016	551.957
		2.1745		631.666	488.81		1464.4	551.164		2343.4	648.977		1279.79	695.239		890.152	559.802		2226.79	694.173		1153.04	655.155		1035.91	577.446		1901.48	625.325		1418.95	511.853		918.901	512.56		1022.81	681.668		895.669	651.449
		2.2404		628.382	477.385		1418.66	598.416		2081.55	620.918		1122.2	704.192		853.857	563.465		2326.03	658.875		992.378	632.047		954.955	630.442		1657.09	643.826		1275.06	481.328		902.658	508.393		937.748	697.987		877.343	789.704
		2.3063		666.587	516.25		1501.54	558.004		1730.62	560.897		1025.41	715.068		785.415	562.797		2334.27	620.233		940.623	609.949		884.834	665.224		1402.83	611.018		1127	490.297		767.61	558.955		921.199	731.999		842.454	931.981
		2.3722		659.557	491.317		1437.91	550.562		1585.77	540.982		1042.4	680.495		735.758	566.583		2155.55	733.288		873.45	710.551		912.197	607.223		1204.08	602.887		966.089	470.334		623.502	564.771		898.544	754.777		971.045	985.357
		2.4381		746.327	541.204		1427.54	528.728		1476.97	578.605		1032.61	690.413		673.329	530.595		1955.55	708.779		782.343	713.037		952.968	640.84		1085.64	597.956		920.168	437.272		633.133	599.242		964.14	744.378		1053.85	857.995
		2.504		846.305	582.59		1352.71	536.15		1382.14	589.077		1026.31	654.341		629.259	546.633		1640.5	662.207		758.825	682.872		955.192	710.243		974.707	584.972		936.81	443.602		619.255	566.124		892.966	761.013		1084.82	715.431
		2.5699		951.091	622.001		1272.46	586.892		1354.52	585.467		1021.82	679.698		723.103	543.955		1517.27	688.309		766.883	647.838		934.923	690.357		918.95	595.326		896.814	504.351		628.867	539.09		829.378	777.459		1123.59	543.833
		2.6358		994.904	644.942		1167.52	589.542		1322.11	553.418		1078.55	624.809		750.22	505.954		1267.23	760.827		748.708	633.385		987.541	692.446		831.817	633.068		855.652	520.795		597.567	562.191		879.73	684.42		1122.73	480
		2.7017		1043.84	609.726		1163.59	553.663		1376.25	540.253		1102.83	587.28		682.268	442.816		1200.7	767.301		818.021	619.401		910.193	744.975		852.915	664.595		822.694	500.309		654.582	534.677		887.453	598.116		1163.24	466.538
		2.7676		990.749	597.074		1046.08	525.864		1295.88	565.202		958.532	578.769		614.842	387.691		1035.64	767.187		835.97	592.014		970.438	737.124		869.207	598.593		832.923	456.933		705.978	529.453		1002.24	584.525		1194.99	495.791
		2.8334		1050.69	572.256		969.82	537.562		1110.23	570.211		966.754	576.322		588.045	404.343		1010.56	900.827		843.745	612.317		988.194	700.139		809.027	661.184		803.122	424.773		614.043	556.327		908.37	516.015		1232.39	523.647
		2.8993		1012.24	592.956		1035.47	603.916		1160.8	491.732		928.868	663.418		563.755	416.924		984.996	936.151		856.412	647.001		1027.33	620.451		908.112	632.989		822.476	425.968		691.612	565.137		829.003	504.067		1239.62	514.872
		2.9652		997.856	532.796		1105.37	654.939		1251.38	486.502		857.91	731.114		590.162	394.233		1064.61	925.059		846.803	729.935		1035.73	597.856		1021.71	674.169		779.943	433.204		679.568	559.185		925.213	463.539		1232.84	515.081
		3.0311		1052.77	513.183		1182.2	639.512		1270.96	513.592		841.244	747.254		601.265	389.734		1042.86	894.797		886.408	696.879		1104.36	600.962		1107.02	626.286		813.607	440.851		610.705	619.626		898.849	419.934		1102.12	586.772
		3.097		1050.45	557.595		1180.76	652.473		1257.27	486.045		763.956	807.927		576.555	402.231		1040.18	913.843		917.562	643.486		1156.51	637.353		1168.39	610.389		795.352	443.56		574.925	638.219		925.894	467.722		1133.9	545.246
		3.1629		1015.14	609.106		1124.88	712.275		1222.09	526.872		771.535	813.628		560.223	359.281		1071.09	911.277		930.398	539.651		1180.02	672.567		1093.16	628.035		837.545	434.741		579.52	627.947		933.447	471.419		1084.68	582.232
		3.2288		967.707	641.76		1104.44	734.322		1213.93	495.643		780.269	748.581		575.499	352.285		1034.9	902.699		933.751	456.347		1190.44	748.815		1065.17	648.644		931.558	451.44		593.999	629.683		1003.57	483.695		1125.22	555.733
		3.2947		946.339	642.477		1163.18	782.399		1111.27	515.793		753.078	738.611		580.391	361.492		934.956	871.827		923.492	438.207		1127.95	749.957		1070.51	609.64		836.088	452.134		515.903	568.708		978.189	504.402		1195.6	540.659
		3.3606		930.602	719.594		1197.21	782.087		1055.56	497.611		800.382	664.685		625.184	377.565		816.208	827.953		1000.71	471.827		1158.55	733.54		1071.07	608.394		1062.21	409.811		543.334	545.365		949.363	486.391		1256.52	531.654
