# Supplementary material for: Patterned cortical tension mediated by N-cadherin controls cell geometric order in the Drosophila eye
Source: eLife. 2017 May 24;6:e22796. doi: 10.7554/eLife.22796 (PMC5443664; doi:10.7554/eLife.22796)
Supplement: Figure 3—figure supplement 2—source data 1. — DOI: http://dx.doi.org/10.7554/eLife.22796.017 [file elife-22796-fig3-figsupp2-data1.xlsx]

## Sheet: Figure3- supplement 2D
Figure3- supplement 2D	Analysed using data in fig 3G
	Distance between MyoII and Ecad peaks (nm)	localization error (nm)
	213.6	34.8
	229.9	24.8
	116.8	69.9
	160.4	36.3
	182.4	45.8
	247.8	41.9
	240.3	65.8
	172.4	36.4
	228.9	83.6
	306.9	84

## Sheet: Figure 3- Supplement 2F
Figure 3- Supplement 2F		Distance between MyoII and Stan peaks
		Analysed using data in figure 3S 2G	Analysed using data in figure 3S 2J
		C|P	C|C
		184.5	120.5
		224.5	-37.5
		155.1	46.4
		240.7	-30.4
		91.3	24.9
		158.2	272.7
		23.6	14.1
		233	144.3
		223.8	75.1
		13.2	85.6
		149.7	-76.2
		97.9	111.7
		146.5	31.8
		178.1	-244.8
		195.2	-30.1

## Sheet: Figure3- supplement 2G
Figure3- supplement 2G		Length (mm)		Myo profile	Stan profile		Myo profile	Stan profile		Myo profile	Stan profile		Myo profile	Stan profile		Myo profile	Stan profile		Myo profile	Stan profile		Myo profile	Stan profile		Myo profile	Stan profile		Myo profile	Stan profile		Myo profile	Stan profile		Myo profile	Stan profile		Myo profile	Stan profile		Myo profile	Stan profile		Myo profile	Stan profile		Myo profile	Stan profile
		0		777.065	766.862		1006.08	762.349		1337.97	1227.16		1293.16	1457.56		1702.61	1512.06		1703.48	1325.83		862.217	1193.76		1448.44	1245.67		913.19	1152.73		1056.42	764.389		1366.02	1181.89		1477.67	1163.7		1302.07	1266.39		1482.33	1290.88		768.483	718.274
		0.08786		761.97	951.429		1031.62	856.441		1011.99	936.122		1332.43	1577.71		1904.7	1627.86		1650.58	1349.32		693.995	976.737		1420.95	1176.19		1166.22	1240.12		1010.48	633.899		1488.36	1257.39		1863.37	1224.86		1506.74	1290.93		1190.77	1413.63		815.417	741.764
		0.17572		910.733	948.076		1084.2	1129.48		1055.12	1021.35		1215.45	1493.54		1977.62	1612.01		1514.03	1278.46		683.649	1139.34		1431.33	1154.9		1065.54	1216.33		764.271	697.962		1032.42	1193.95		1708.35	1196.13		1426.77	1434.44		1428.8	1323.21		846.518	716.11
		0.26358		846.18	992.932		986.293	1079.37		1052.03	1202		1325.75	1412.52		1947.82	1664.1		1435.28	1109.35		763.838	1204.77		1635.12	1236.63		1197.87	1310.17		778.76	754.833		997.272	1126.05		1638.1	1347.09		1278.21	1177.08		1639.35	1475.71		866.467	641.621
		0.35144		1180.17	1163.26		998.836	1368.99		1173.57	1220.92		1371.11	1512.53		1656.62	1548.43		1709.62	1203.49		853.413	1389.51		1538.9	1246.06		951.826	1256.81		964.924	856.128		1231.23	1406.64		1850.92	1397.51		1137.03	1390.32		1270.6	1431.76		789.228	702.657
		0.43929		1028.89	1271.25		1165.04	1556.2		1318.08	1249.76		1265.4	1395.23		1655.02	1559.4		1950.83	1557.97		832.971	1222.28		1518.91	1151.87		1115.68	1101.9		982.18	943.034		1295.63	1614.17		1655.32	1180.96		1244.46	1505.63		1107.2	1432.03		825.609	699.449
		0.52715		1104.27	1333.41		1369.84	1934.82		1396.14	1205.52		1472.76	1430.68		1929.33	1354.14		2103.65	1740.47		709.489	1334.05		1714.68	1172.63		1283.8	1230.67		946.995	1026.59		1631.41	1737.95		1759.53	1567.11		1637.07	1466.52		1246.71	1377.38		760.249	573.52
		0.61501		967.183	1425.93		1763.88	2107.38		1483.45	1449.27		1576.26	1196.06		2066.65	1549.71		2545.45	2112.86		1026.57	1272.19		1790.59	1342.23		1290.17	1336.48		986.428	1140.77		1870.61	2129.72		1712.64	1936.3		1517.08	1556.81		1658.19	1302.44		1036.37	694.869
		0.70287		904.269	1529.04		2454.33	2043.6		1750.14	1618.39		1750.91	1389.6		2422.36	1701.72		2842.05	2465.1		1059.99	1229.14		1764	1362.33		1208.62	1447.7		1294.96	1189.26		2445.28	3160.55		1858.12	2001.29		1643.97	1490.64		1915.68	1238.94		1263.18	769.097
		0.79073		1542.5	1606.38		3112.02	2196.8		2108.02	2293.51		1551.1	1538.28		3209.95	2114.22		3045.24	3185.02		1277.57	1430.11		2031.25	1343.78		1620.66	1839.48		1590.29	1281.31		2783.6	4609.38		1986.72	2809.98		1756.5	1478.67		2338.72	1327.63		1104.33	815.419
		0.87859		1542.39	1883.66		3883.12	2792.45		2551.98	3556.94		1793.99	1878.91		3647.84	2604.53		2974.71	4818.89		1821.61	1902.05		2377.01	1393.99		1959.99	2093.78		1647.48	1608.57		2803.49	5669.17		2307.86	3582.99		1912.25	1442.4		2713.83	1653.77		1238.86	1069.93
		0.96645		2063.38	2145.89		3814.66	4207.19		2906.77	4485.74		2511.43	1986.35		3783.29	3842.9		2929.61	6155.53		2349.51	2717.82		3387.33	1777.27		2665.25	2965.03		2094.14	1810		2255.47	6310.09		3102.9	5050.76		2086.68	1444.83		3122.88	2029.91		1518.19	1122.82
		1.05431		2345.57	2348.47		3604.8	6152.54		3005.81	5329.02		3338.02	2236.82		3442.09	4766.03		2505.45	6257.62		2208.49	3403.86		4155.85	2396.63		2763.1	4432.88		2372.57	2239.78		1981.44	6189.61		3277.56	6216.91		2588.2	1525.68		3187.5	2900.96		2335.27	1455.18
		1.14216		3254.07	3048.42		2708.17	6533.43		2839.08	5742.17		4049.61	3466.53		3674.55	4980.53		2561.11	5072		2163.73	3659.15		4328.97	2725.72		3026.22	6707.85		2991.62	2960.3		2001	4781.77		2741.47	7050.28		3247.36	1872.1		3267.79	3435		2371.21	2049.07
		1.23002		2986.71	4946.37		2180.95	6620.43		2250.06	5324.82		4263.73	5466.47		3360.45	4608.98		2319.57	3803.18		1934.7	3334.09		3633.31	3400.06		2978.72	8967.88		2972.57	3343.27		1908.46	3965.34		2457.9	6606.96		2896.78	2436.17		2722.7	4189.17		2277.82	2521.16
		1.31788		2663.25	6337.04		2003.06	5515.55		2006.81	4890.46		4034.75	7876.67		2983.84	3849.74		1829.06	2892.26		1865.46	2640.64		2734.79	3575.97		2768.72	10167.8		2698.51	3407.51		1715.83	2388.74		2409.09	5482.19		2809.75	3077.81		2626.67	4201.23		2071.79	3372.5
		1.40574		2629.2	7150.68		1730.26	3733.81		1800.93	4257.46		2913.18	9720.63		2665.94	2894.46		1985.6	2113.89		1915.68	2367.31		1944.3	3259.31		2244.13	10633.9		2415.05	3077.29		1733.08	2216.97		2291.86	3486.75		2608.1	3118.19		2165.8	3878.85		1968.25	3429.54
		1.4936		2114.88	7402.82		1557.43	2671.82		1769.66	3515.9		2718.75	9902.8		2253.91	2461.26		2225.83	1878.57		1556.44	2163.45		1799.36	2711.17		1830.68	9973.52		2201.5	2043.17		1321.22	2005.07		2068.73	2543.8		2261.03	2903.3		1985.3	2672.22		1687.31	3115.53
		1.58146		1892.04	5703.35		1489.66	1921.41		1888.11	3017.98		2365.24	8835.64		2013.47	2589.03		2103.61	1674.67		1443.65	1734.26		1556.72	2208.51		1876.76	7856.24		2098.23	1637.53		1561.77	1772.45		1937.45	1735.57		2205.3	2407.98		1875.05	1887.51		1565.05	2647.91
		1.66932		1668.42	4057.2		1416.69	1592.72		1852.64	2369.6		2408.11	6760.02		1945.41	2457.26		2013.55	1624.95		1216.35	1794.55		1269.07	1780.13		1888.3	5520.28		1469.95	1469.13		1279.05	1731.45		2080.88	1593.56		2187.53	2002.19		1913.86	1664.91		1517.44	2052.64
		1.75718		1629.24	2748.22		1579.06	1365.65		1942.01	1679.65		2580.56	4534.12		1880.46	2280.85		2437.09	1438.43		1171.3	1562.61		1188.59	1638.16		1903.96	3920.01		1588.59	1364.67		1038.53	1513.62		2329.51	1407.69		1955.84	1990.83		1499.32	1307.62		1394.59	1620.32
		1.84504		1789.74	2359.99		1488.47	1217.12		1459.34	1252.84		2651.82	3438.78		1428.84	1864.74		2174.9	1316.91		851.84	1000.18		1226.19	1499.24		1791.76	2699.48		1625.33	1332.49		1029.29	1383.37		2128.92	1194.99		1931.87	1586.57		1402.8	1163.05		1316.22	1313.47
		1.93289		1720.72	1614.88		1577.02	1120.78		1284.48	1092.02		2798.23	2480.18		1464.64	1762.89		2256.55	1320.89		820.103	992.527		1580.82	1308.29		1897.33	2297.96		1435.47	1292.1		1218.24	1529.23		1783.67	1230.27		1722.2	1779.76		1517.1	1003.53		1231.07	952.477
		2.02075		1948.96	1430.03		1775.22	994.395		1064.35	1000.76		2841.96	2119.61		1557.23	1520.8		2332.17	1283.43		885.324	830.677		1892.39	1533		1629.48	1899.28		1319.1	1269.26		1364.19	1419.54		1949.04	1436.6		1866.37	1702.3		1745.55	924.775		1213.87	949.022
		2.10861		1542.99	1249.82		1669.31	1098.4		1070.68	704.34		2390.01	2051.52		1826.89	1652.6		2077.24	1251.85		918.298	841.82		2057.92	1697.76		1467.37	1765.96		1373.54	1224.41		1794.31	1022.27		2144.33	1472.08		1938.78	1658.51		1614.31	893.241		1333.16	848.32

## Sheet: Figure3- supplement 2J
Figure3- supplement 2J		Length (mm)		Myo profile	Stan profile		Myo profile	Stan profile		Myo profile	Stan profile		Myo profile	Stan profile		Myo profile	Stan profile		Myo profile	Stan profile		Myo profile	Stan profile		Myo profile	Stan profile		Myo profile	Stan profile		Myo profile	Stan profile		Myo profile	Stan profile		Myo profile	Stan profile		Myo profile	Stan profile		Myo profile	Stan profile		Myo profile	Stan profile
		0		1335.83	1525.34		1302.05	1226.89		1382.7	1271.33		1360.28	1470.36		1538.92	1221.77		1795.17	1315.05		1201.27	1682.22		1409.87	1261.62		1929.57	1543.73		1503.25	1639.15		1904.82	1836.23		2252.28	2030.39		1737.92	2010.47		1537.9	1622.25		2083.49	1503.71
		0.08786		1138.58	1400.6		1553.26	1231.06		1455.84	1407.66		1324.23	1597.46		1543.09	1248.14		1926.2	1209.91		1493.46	1310.47		1616.29	1390.4		2234.83	1698.42		1560.83	1737.64		1964.04	1765.3		2260.42	2327.06		1672.99	1750.58		1795.57	1749.59		2050.48	1668.29
		0.17572		1018.58	1345.92		1518.22	1180.46		1485.54	1352.03		1323.8	1600.9		1674.81	1259.08		2111.43	1365.44		1298.92	1448.02		2075.25	1610.44		2260.49	1870.85		1527.78	1684.53		1999.32	1687.81		2078.54	2320.75		1565.48	1531.28		1790.22	1819.54		1910.16	1618.91
		0.26358		1256.03	1319.69		1602.88	1177.1		1457.07	1483.57		1433.9	1674.66		1585.74	1369.01		2158.82	1527.68		1864.66	1472.97		2371.78	1610.65		1995.01	1845.55		2036.62	1590.59		1910.51	2094.05		1941.35	2547.4		1412.65	1433.02		1556.96	1937.5		1525.37	1503.6
		0.35144		1396.77	1449.31		1579.18	1183.09		1354.44	1601.53		1533.42	1415.07		1699.63	1714.68		2331.26	1583.9		1575.05	1478.51		2346.79	2004.66		1959.71	1532.2		2313.55	1732.63		2054.09	2521.82		1532.17	2544.46		1626.33	1541.31		2046.09	2170.62		1724.01	1736.88
		0.43929		1467.7	1821.17		1554.52	1400.73		1461.41	1895.87		1584.87	1539.8		1799.36	2029.77		2444.24	1805.09		1512.37	2042.15		2641.8	2126		1678.71	1520.67		2259.8	2042.66		2305.6	3184.14		1826.18	2487.41		1542.86	1488.79		2061.69	2715.91		1397.11	2483.81
		0.52715		1545.01	2101.34		1419.24	1758.97		1660.54	2065.72		1650.07	1765.31		1856.08	2833.84		2327.36	2136.23		1761.61	2416.57		2744.82	2556.92		1665.69	1775.38		2280.82	2170.46		2677.09	4614.41		2007.46	2457.48		1591.46	1498.88		2241.47	3455.77		1708.91	3080.69
		0.61501		1777.33	2656.86		1604.21	2075.62		1678.05	2548.64		1495.13	2338.17		2326.62	3834.01		2923.28	3173.49		1609.34	3397.36		2880.87	3542.01		2088.4	1877.86		2870.04	2784.35		3056.3	5845.55		2105.64	2607.15		1646.67	1716.08		2218.04	4845.31		1812.02	4097.9
		0.70287		1974.26	3958.04		1671.59	2912.21		1802.56	3906.76		1702.54	3361.92		2574.86	5586.05		3236.58	4495.46		2102.92	4506.16		3046.84	4568.44		1940.42	2304.84		3075.4	4202.37		2831.49	6553.9		2325.49	3316.06		1816.82	1650.85		1960.78	6262.58		1935.15	5873.25
		0.79073		1790.99	5183.32		1746.95	3779.67		2340.34	5198.14		2019.8	4758.85		2529.16	7138.57		3139.09	6512.93		2047.59	5824.94		3128.86	6372.86		2431.13	3053.07		3138.92	6125.76		3127.88	5849.75		2718.64	4456.22		1965.29	1936.11		2228.19	6318.08		2117	7796.04
		0.87859		1764	5383.94		2070.57	4458.89		2471.39	6298.12		2178.23	5860.81		2329.29	7364.82		2699.74	8201.3		2423.87	5819.4		3122.58	7516.38		2589.74	3971.4		3338.42	7492.86		3019.34	5196.14		2874.45	6470.84		2018.88	2835.03		2371.06	5156.37		2167.2	9042.06
		0.96645		1367.42	4916.08		2199.51	5142.03		2301.83	6404.88		2277.3	6083.79		2346.27	6707.83		2703.72	8895.67		2025.88	4722.41		2900.98	8080		2682.57	5027.85		3366.09	8181.42		2933.95	4014.1		2776.34	8731.95		1749.52	3456.69		2445.39	3374.71		2369.78	9424.48
		1.05431		1429.13	3820.27		2522.02	5178.83		2625.88	5207.4		2064	5907.09		2516.55	4916.06		2472.68	8054.34		1986.49	3496.88		2992.77	7000.64		2961.46	5923.81		3069.69	7424.33		2564.67	2626.85		2524.47	9159.93		2186.94	4271.93		2159.48	2640.29		2147.92	8382.35
		1.14216		1510.68	2602.72		2270.17	4577.4		2623.41	4065.61		2219.7	4613.27		2062.21	3492.03		2621.62	6761.69		1447.51	2640.6		2448.16	5258.27		2726.47	6124.14		2790.79	5988.57		2362.29	2528.39		2097.43	7945.42		2275.21	4970.46		2441.4	2555.1		2124.66	6456.69
		1.23002		1376.51	2078.56		1993.95	3943.44		1957.88	3173.02		1971.82	3374.4		1633.28	2490.49		2518.4	5196.31		1223.12	1923.63		2606.26	3801.93		2539.18	5128.21		2349.45	4500.96		2153.04	2042.76		1942.77	6224.81		2390.26	4614.1		2484.1	2041.51		1899.79	4577.23
		1.31788		1261.79	1608.81		2065.34	2847.87		1514.86	2442.93		1814.56	2561.69		1589.81	2099.11		2347.46	4967.68		1703.12	1496.73		2155.72	2939.89		2093.44	4411.05		2058.16	3140.69		1988.98	1610.07		1924.7	4170.59		1937.54	3716.22		2308.04	1896.96		1583.09	3783.49
		1.40574		1446.06	1337.78		1690.04	2439.48		1511.39	2205.76		1547.35	2214.93		1542.37	1949.43		2019.11	4687.18		1404.36	1384.03		1924.91	2101.79		2065.47	3501.61		1982.31	2270.77		2160.76	1413.62		1967.55	3078.59		1746.69	3032.72		2483.74	1880.97		1678.23	2790.11
		1.4936		1643.64	1184.19		1462.03	1940.21		1281.87	1981.29		1506.12	1920.15		1294.49	1821.48		2203.06	3636.49		1161.17	1155.49		1717.47	1729.45		1804.99	2585.86		1789.84	1969.49		2280.7	1420.12		1634.35	2406.65		1645.42	2391.93		2038.45	1605.46		1478.15	2391.31
		1.58146		2010.38	1048.27		1599.22	1673.33		1382.82	1646.49		1363.28	1977.93		1430.91	1618.13		2201.96	2846.92		1145.74	1199.44		1677.55	1435.91		1720.47	2064.03		1647.04	1934.44		2108.34	1477.92		1646.5	1880.45		1914.55	1869.27		1668.8	1465.51		1661.19	1912.8
		1.66932		1839.92	1132.55		1380.73	1728.91		1721.74	1441.13		1377.55	2013.87		1441.84	1544.02		2152.92	2366.39		1270.13	1340.14		1448.3	1294.25		1528.83	1926.77		1621.23	1864.91		1956.84	1467.28		1506.67	1869		1873.65	1687.17		1755.08	1514.97		1701.19	1553.02
		1.75718		1741.96	1093.37		1343.79	1694.85		1981.88	1445.04		1505.79	1557.51		1456.52	1440		2324.23	1942.86		1267.04	1443.36		1593.3	1558.32		1582.11	2215.76		1627.66	1688.94		1661.17	1184.35		1607.73	1543.31		1976.86	1655.06		1611.62	1615.68		1819.33	1460.33
		1.84504		1587.08	1069.88		1100.61	1650.94		1747.26	1423.18		1227.72	1619.57		1511.11	1261.17		2261	1801.38		1247.49	1219.18		1940.04	1690.46		1671.67	2083.58		1704.45	1570.31		1819.94	1046.41		1703.89	1573.63		1836.9	1490.13		1664.36	1711.33		1709.58	1531.69
