# Supplementary material for: Patterned cortical tension mediated by N-cadherin controls cell geometric order in the Drosophila eye
Source: eLife. 2017 May 24;6:e22796. doi: 10.7554/eLife.22796 (PMC5443664; doi:10.7554/eLife.22796)
Supplement: Figure 3—figure supplement 3—source data 1. — DOI: http://dx.doi.org/10.7554/eLife.22796.019 [file elife-22796-fig3-figsupp3-data1.xlsx]

## Sheet: Figure3- supplemnt 3C
Figure3- supplemnt 3C		MyoII intensity (a.u.)
		1(E,N)|2(E) contour of wildtype cone cell	1(E)|2(E) contour of Ncad mutant cone cell
		4724.17	4095.32
		4536.21	3646.17
		3968.5	3680.48
		2734.57	2927.37
		3692.49	3380.67
		2779.98	2996.63
		2699.28	2493.41
		1841.73	1688.97
		2409.89	2598.94
		2290.76	2284.66
		2467.77	2337.61
		2567.39	2302.48
		3485.84	2505.03
		3198.46	3374.78
		3297.09	3045.34
		2758.19	2479.62
		3319.65	3141.02
		2277.59	2051.68
		2880.62	2387.06
		2878.13	2101.88
		3232.47	2986.16
		2881.63	2478.63
		3555.23	2980.04
		4237.98	3696.77
		3113.57	3580.47
		3368.88	3198.15
		3089.26	2785.88
		3721.36	3531.64
		3622.3	3107.11
		3539.08	3305.82
		5575.77	5766.04
		2192.1	1598.49
		3167.87	3216.89
		3540.23	3135.95
		3876.02	4034.82
		4254.36	4044.92
		4211.17	4216.93
		3693.22	2885.95
		3154.1	3146.97
		3583.78	2966.22
		5117.15	4647.89
