# Supplementary material for: Patterned cortical tension mediated by N-cadherin controls cell geometric order in the Drosophila eye
Source: eLife. 2017 May 24;6:e22796. doi: 10.7554/eLife.22796 (PMC5443664; doi:10.7554/eLife.22796)
Supplement: Figure 4—source data 1. — DOI: http://dx.doi.org/10.7554/eLife.22796.021 [file elife-22796-fig4-data1.xlsx]

## Sheet: Figure 4D
Figure 4D		MyoII intensity (a.u.)
		C(E,N)|P(E)	C(E,N)|P(E,DN)
		3257.21	2610.89
		2973.72	2611.17
		2999.75	2481.26
		3035.12	2265.01
		2879.88	1905.1
		2588.56	2421.99
		2236.45	2168.3
		2668.62	1646.33
		2215.57	2551.04
		2346.38	1584.47
		3077.39	1917.84
		1840.5	1695.97
		2154.94	2104.69
		2166.3	1446.09
		2261.48	2110.1
		2457.61	2645.76
		3794.38	2354.71
		3225.15	1833.9
		3802.33	1989.49
		3762.02	2099.74
		3915.36	2802.3
		4123.57	2223.4
		3725.37	1512.42
		4227.56	2431.82
		2420.33	2239.4
		2857.26	2632.67
		2710.74	2264.98
		2208.93	2328.93

## Sheet: Figure 4E
Figure 4E		MyoII intensity (a.u.)
		P(E)|P(E)	P(E)|P(E,DN)
		1472.98	2061.96
		1755.81	2112.87
		1607.08	1721.05
		1421.63	1653.15
		1468.75	1355.64
		1715.77	2074.44
		1133.37	1613.99
		1645.07	1279.26
		1659.69	1531.02
		2136.93	1086.19
		1171.22	1364.03
		1487.61	1981.66
		1182.2	1793.37
		2220.44	1458.99
		1462.55	1254.87
		2243.86	1534.06
		2003.73	1420.49
		1812.22	1226.16
		1633.24	1895.9
