# Supplementary material for: Patterned cortical tension mediated by N-cadherin controls cell geometric order in the Drosophila eye
Source: eLife. 2017 May 24;6:e22796. doi: 10.7554/eLife.22796 (PMC5443664; doi:10.7554/eLife.22796)
Supplement: Figure 5—figure supplement 1—source data 1. — DOI: http://dx.doi.org/10.7554/eLife.22796.024 [file elife-22796-fig5-figsupp1-data1.xlsx]

## Sheet: Figure5 -supplement 1C
Figure5 -supplement 1C		Change in target perimeter (DP/P0)
		9.0818
		7.7195
		7.7739
		7.5198
		10.6836
		7.518
		9.0327
