# Supplementary material for: Patterned cortical tension mediated by N-cadherin controls cell geometric order in the Drosophila eye
Source: eLife. 2017 May 24;6:e22796. doi: 10.7554/eLife.22796 (PMC5443664; doi:10.7554/eLife.22796)
Supplement: Figure 5—figure supplement 2—source data 1. — DOI: http://dx.doi.org/10.7554/eLife.22796.026 [file elife-22796-fig5-figsupp2-data1.xlsx]

## Sheet: Figure5- supplement 2C
Figure5- supplement 2C			Lm/Ls
			1	2	3	4	5
		simulation	0.4433	1.4484	2.0306	0.4243	0.5988																				1
																											1
		experiment	0.408077	1.66268	1.60682	1.27052	1.02907																				1
			0.720518	1.48179	1.81385	1.05838	0.91616																				1
			0.547051	1.61763	1.64491	0.925356	1.08762																				1
			0.458593	0.973989	2.78788	0.86305	1.69235																				1
			0.525716	2.04864	1.43677	0.747096	1.02579																				1
			0.640245	0.943332	1.91663	0.846154	1.1302																				1
			0.627173	1.71224	1.63186	0.875461	0.92096																				1
			0.517822	1.55038	1.75577	1.40669	1.09327																				1
			0.625391	2.23575		0.824482	1.72219																				1
			0.638089			0.801032	1.04338																				1
			0.637702			0.992635	0.863409																				1
			0.754806			0.887716	1.02036																				1
			0.45883			1.12407	0.887399																				1
			0.478885			0.658657	0.916609																				1
			0.634249			0.72518	1.25588																				1
			0.553999			1.03597																					1
			0.692382			0.784821																					1
			0.569105			0.88931																					1
			0.438023			1.07504																					1
			0.520561			0.983978																					1
			0.462174			0.825713																					1
			0.697923			1.02389																					1
			0.650778			0.875461																					1
			0.668031			0.76269																					1
			0.664859			0.925356																					1
			0.640615			0.921946																					1
			0.732747			0.830344																					1
			0.760472			1.00675																					1
			0.593867																								1
			0.561074																								1
			0.524699																								1
			0.560755																								1
			0.523293																								1
			0.507705																								1
			0.577757																								1
			0.553732																								1
			0.614739																								1
			0.368441																								1
			0.489515																								1
			0.424748																								1
			0.547437																								1
			0.569005																								2
			0.519068																								2
																											2
																											2
																											2
																											2
																											2
																											2
																											2
																											3
																											3
																											3
																											3
																											3
																											3
																											3
																											3
																											4
																											4
																											4
																											4
																											4
																											4
																											4
																											4
																											4
																											4
																											4
																											4
																											4
																											4
																											4
																											4
																											4
																											4
																											4
																											4
																											4
																											4
																											4
																											4
																											4
																											4
																											4
																											4
																											5
																											5
																											5
																											5
																											5
																											5
																											5
																											5
																											5
																											5
																											5
																											5
																											5
																											5
																											5

## Sheet: Figure5-supplement 2D
Figure5-supplement 2D			angles (in degrees)
			1	2	3	4	5
		simulation	150.666	87.2308	95.9017	76.0306	89.6399
		experiment	138.211	86.217	98.357	131.634	109.654
			142.544	112.004	103.431	96.988	99.958
			143.72	110.556	94.399	108.435	96.818
			148.2	91.397	69.444	99.951	99.273
			134.545	101.31	98.13	89.728	96.34
			141.969	123.69	88.493	113.629	108.239
			132.43	105.068	102.095	95.194	96.34
			141.591	86.017	95.389	95.194	91.577
			137.001	76.342		94.086	95.194
			136.27			119.445	100.061
			139.3			85.914	90
			143.921			107.021	101.237
			139.098			105.584	74.781
			146.525			108.435	94.661
			141.298			102.704	73.74
			141.401			102.995	100.474
			149.195			96.34	85.426
			145.285			97.696	76.342
			145.7			85.914	92.121
			150.665			101.31	101.421
			143.07			102.529	81.027
			153.74			107.057	89.204
			151.558			108.239	75.018
			147.447			90.431	100.905
			141.716			122.005	99.638
			145.487			108.435	120.964
			146.82			114.146	72.181
			154.3			125.538	110.61
			151.002				92.726
			152.32				86.934
			158.306				94.764
			153.346				78.559
			147.205				85.601
			157.519				79.765
			149.964				96.34
			148.033				92.49
			154.19				81.87
			158.002				85.406
			156.57				75.964
			152.777				90
			163.596				90
			161.565				108.435
			167.811				96.34
			162.241				116.565
			137.663				90
			149.697				101.535
			139.11				90.947
			148.606				83.182
			149.436				101.505
			145.491				114.001
			159.034				118.142
			145.237				73.74
			134.758				80.455
			143.427				76.945
			154.44				104.5
			158.839				106.504
			150.255				77.685
			158.682				90.585
			152.103				98.484
			157.714				84.56
			143.017				100.856
			152.319				118.009
			154.477				104.982
			141.23				80.362
			149.5
			142.095
			151.082
			154.607
			147.529
			155.956
			160.884
			150.84
			135.31
			142.454
			155.225
			143.291
			143.291
			145.176
			143.502
			149.3
			131.455
			152.728
			145.57
			146.07
			146.31
			143.13
			140.528
			145.305
			156.501
			138.366
			142.496
			131.143
			140.389
			148.671
			143.673
			158.02
			154.592
			166.178
			136.548
			149.036
			157.166
			143.427
			154.44
			158.552
			153.435
			152.103
			167.005
			141.988
			135.69
			133.264
			162.867
			150.018
			160.53
			136.302
			159.482
			133.556
			148.736
			129.359
			154.047
			155.225
			149.036
			151.557
			143.13
			152.103
			149.676
			142.125
			146.535
			143.13
			130.03
			147.529
			152.65
			133.958
			146.524
			143.807
			164.228
			137.161
			143.13
			149.5
			151.26
			157.38
			135
			143.973
			153.435
			150.018
			121.159
			165.324
			153.925
			144.273
			139.399
			154.44
			159.829
			153.435
			131.139
			163.74
			149.704
			130.365
			135
			126.491
			149.49
			136.444
			148.173
			151.082
			152.103
			136.548
			139.764
			148.57
			143.807
			132.357
			150.255
			136.548
			147.339
			143.13
			148.57
			146.31
			159.341
			159.444
			158.552
			160.56
			159.546
			141.271
			160.56
			155.695
			149.697
			155.695
			145.968
			157.38
			156.038
			143.584
			146.889
			143.13
			171.18
			139.399
			154.832
			149.574
			154.44
			143.13
			164.055
			135
			136.507
			143.807
			162.867
			154.047
			144.866
			141.809
			135
			153.221
			126.682
			135
			156.615
			156.371
			147.529
			136.245
