# Supplementary material for: Patterned cortical tension mediated by N-cadherin controls cell geometric order in the Drosophila eye
Source: eLife. 2017 May 24;6:e22796. doi: 10.7554/eLife.22796 (PMC5443664; doi:10.7554/eLife.22796)
Supplement: Figure 5—figure supplement 3—source data 1. — DOI: http://dx.doi.org/10.7554/eLife.22796.028 [file elife-22796-fig5-figsupp3-data1.xlsx]

## Sheet: Figure5- supplement 3B
Figure5- supplement 3B		Ecad Intensity (a.u.)
		C(E,N)|C(E,N)	P(E)|P(E)	C(E,N)|P(E)
		1081.58	2143.82	1836.78
		1203.06	2481.27	2093.03
		1089.43	2694.87	1874.7
		831.446	3328.54	2478.76
		1069.74	2956.13	1972.06
		835.29	3029.31	2392.61
		1123.61	2619.16	2181.14
		841.515	2972.26	2143.55
		804.627	4009.69	2178.26
		934.449	3169.95	2556.15
		1355.25	3700.36	2283.17
		1323.37	1902.11	1857.51
		959.407	1690.68	2234.47
		1013.76	2989.66	2573.93
		702.567	2762.69	2146.95
		794.085	2691.93	3129.38
		922.157	3130.28	2302.23
		1120.59	3359.91	2107
		1207.95		2531.83
		1012.12		2637.14
		994.407		2914.62
		808.683		2890.1
		845.202		2332.16
		1080.52		2134.38
		1022.06		2282.69
		935.938		1840.36
		953.388		2346.12
		799.296		2000.37
		768.43
		934.806
		908.139
		1060.12
		786.592
		1022.03
		920.856
		1002.88
		884.505
		743.186

## Sheet: Figure5- supplement 3F
Figure5- supplement 3F		Ecad Intensity(a.u.)
		C(E,N)|C(E,N)	C(E)|C(E)	C(E,N)|C(E)
		1081.58	2185.43	2245.95
		1203.06	1976.39	2275.65
		1089.43	2154.64	2186.85
		831.446	2327.91	1716.1
		1069.74	2733.76	1443.7
		835.29	1904.39	1258.23
		1123.61	2192.65	1498.56
		841.515	2398.59	1338.52
		804.627	2803.89	1249.66
		934.449	2453.91	1504.3
		1355.25	2383.21	1752.27
		1323.37	2346.58	1233.65
		959.407	2456.76	1181.57
		1013.76	2742.79	1286.15
		702.567	2279.68	1876.56
		794.085	2354.95	1371.05
		922.157	2394.13	2266.05
		1120.59	2585.32	1674.94
		1207.95	2282.54	1522.84
		1012.12	2830.23	1678.03
		994.407	2196.39	1627.53
		808.683	2230.83	1791.79
		845.202	2752.45	1280.46
		1080.52	2487.37	1900.49
		1022.06	2172.22	2491.21
		935.938	2716.72	1365.7
		953.388	3118.73
		799.296	2982.64
		768.43	2483.53
		934.806	3372.72
		908.139	2453.2
		1060.12	2800.97
		786.592	2416.44
		1022.03	2668.87
		920.856	2299.58
		1002.88	1872.11
		884.505
		743.186
