# Supplementary material for: Patterned cortical tension mediated by N-cadherin controls cell geometric order in the Drosophila eye
Source: eLife. 2017 May 24;6:e22796. doi: 10.7554/eLife.22796 (PMC5443664; doi:10.7554/eLife.22796)
Supplement: Figure 5—figure supplement 4—source data 1. — DOI: http://dx.doi.org/10.7554/eLife.22796.030 [file elife-22796-fig5-figsupp4-data1.xlsx]

## Sheet: Figure5- supplement 4A
Figure5- supplement 4A		Length (normalized to it's one of the C|C contacts)
		C|C	C(Sqh-)|C	C|P	C(Sqh-)|P
		1	1.07012	1.02437	1.47513
		1.15626	1.33957	1.28614	1.69583
		1	1.09547	1.35269	1.91339
		1.15256	1.12566	1.05577	1.79987
		1	1.49623	1.68505	1.81714
		1.18009	1.57993	1.20349	2.02975
		1	1.73665	1.32206	1.97064
		1.04671	1.44173	1.30827	2.81717
		1	1.32294	1.46672	1.85698
		1.04679	1.23773	1.08558	1.71776
		1	1.13499	1.21625	1.77654
		1.02228	1.0675	1.12156	1.65236
		1	1.39646	1.28584	1.44926
		1.30944	0.976401	0.967552	2.06873
		1	1.78696	1.60109	2.80248
		1.25611	1.77998	1.48273	2.77532
		1	1.21684	0.926711	1.97577
		1.08692	0.749546	0.77771	1.51575
		1	1.56961	1.49272	2.35942
		1.17425	1.71656	1.52002	1.54732

## Sheet: Figure5- supplement 4B
Figure5- supplement 4B		Length (normAlized to it's one of the C|C contacts)
		C|C	C(Sqh +)|C	C|P	C(Sqh +)|P
		1	0.918649	1.19138	0.818849
		0.972216	0.748611	1.02667	0.72705
		1	0.795512	0.960361	0.806837
		0.959732	0.795455	1.06061	0.680579
		1	1.00831	1.041	0.668144
		0.934903	0.95928	1.20139	0.782548
		1	0.770069	1.03313	0.655103
		1.00845	0.828108	0.948188	0.663109
		1	0.74528	0.806566	0.806019
		1.11053	0.78632	0.963885	0.920109
		1	0.7898	1.02887	0.541284
		0.9347	0.865893	0.93605	0.560982
		1	0.52102	0.936805	0.644969
		0.800651	0.634934	0.74722	0.701383

## Sheet: Figure5- supplement 4E
Figure5- supplement 4E			LC|C/L(sqh- or sqh+)
			1	2	3	4	5
		simulation	1.17336	1.43245	1.33615	0.888313	0.676012	1.16643
		experiment	1.07012	1.47513	1.67853	0.918649	0.818849	0.686366
			1.33957	1.69583	1.78642	0.748611	0.72705	0.723577
			1.12566	1.79987	1.77417	0.795512	0.806837	0.588974
			1.09547	1.91339	1.3392	0.795455	0.680579	0.685474
			1.49623	1.81714	1.36489	1.00831	0.668144	0.672707
			1.57993	2.02975	1.65839	0.95928	0.782548	0.770553
			1.73665	1.97064	1.31515	0.770069	0.655103	0.903906
			1.44173	2.81717	1.33365	0.828108	0.663109	0.632768
			1.23773	1.71776	0.844964	0.74528	0.806019	0.668654
			1.32294	1.85698	1.04969	0.78632	0.920109	0.606873
			1.0675	1.65236		0.7898	0.541284
			1.13499	1.77654		0.865893	0.560982
			1.39646	1.44926		0.52102	0.644969
			0.976401	2.06873		0.634934	0.701383
			1.78696	2.80248
			1.77998	2.77532
			1.21684	1.97577
			0.749546	1.51575
			1.71656	1.54732
			1.56961	2.35942
